# Supplementary material for: High-Energetic Salts and Metal Complexes: Comprehensive Overview with a Focus on Use in Homemade Explosives (HME)
Source: Molecules. 2024 Nov 26;29(23):5588. doi: 10.3390/molecules29235588 (PMC11643457; doi:10.3390/molecules29235588)
Supplement: Supplementary file 1 [file molecules-29-05588-s001.zip]

Archive with 1 entries (1 files):
- molecules-3322890-supplementary.pdf
